# Supplementary material for: Increased methotrexate intolerance in juvenile idiopathic arthritis compared to acute lymphoblastic leukaemia in children
Source: PLoS One. 2019 Jul 11;14(7):e0219539. doi: 10.1371/journal.pone.0219539 (PMC6622540; doi:10.1371/journal.pone.0219539)
Supplement: S2 File — (XLS) [file pone.0219539.s002.xls]

## Sheet: Sheet1
stomachache_after	stomachache_before	stomachache_thought	nausea_after	nausea_before	nausea_thought	vomit_after	vomit_before	restless_during	cry_during	irritable_during	refuses_MTX	grp	MISS_total	MTX_intol	PGA	mtx_dose_enrolment	mtx_route_enrolment	previously_oral_MTX	previously_sc_MTX	MTX_duration
0	0	0	2	0	0	1	0	0	0	0	0	0	3	0	0	17.9				63
2	2	1	2	1	2	0	0	0	0	0	0	0	10	1	61	17.5				266
0	0	0	0	0	0	0	0	0	0	0	0	0	0	0	2	10.4				197
0	0	0	0	0	0	0	0	0	0	0	0	0	0	0	2	9				254
												0				9.1				86
0	0	0	1	0	0	1	0	0	0	0	0	0	2	0	15	26.7				83
0	0	0	0	0	0	0	0	0	0	0	0	0	0	0	0	8.9				64
0	0	0	1	0	0	0	0	1	0	2	0	0	4	0	3	13.9				46
1	0	0	1	0	0	1	0	0	0	0	0	0	3	0	14	11.2				491
0	0	1	2	0	1	0	0	1	0	1	0	0	6	1	29	19.2				115
0	0	0	0	0	0	0	0	0	0	0	0	0	0	0	0	22.9				94
0	0	0	0	1	0	0	0	0	0	0	0	0	1	0	9	10.4				211
0	0	0	0	0	0	0	0	0	0	0	0	0	0	0	0	15.2				196
1	0	0	1	0	0	1	0	0	0	0	0	0	3	0	0	10.7				94
2	1	2	2	3	3	2	2	1	0	0	0	0	18	1	69	15				373
0	0	0	0	0	0	0	0	0	0	0	0	0	0	0	1	20				388
0	0	0	0	0	0	0	0	0	0	0	0	0	0	0	0	8.8				112
0	0	0	0	0	0	0	0	0	0	0	0	0	0	0	3	1.2				7
1	0	0	1	0	0	0	0	0	0	0	0	0	2	0	0	21.4				99
0	0	0	1	0	0	0	0	0	0	0	0	0	1	0	6	12.7				71
0	0	0	1	0	0	0	0	0	0	0	0	0	1	0	10	21				155
0	0	0	2	0	0	1	0	3	0	0	0	0	6	1	75	14.4				334
0	0	0	0	0	0	0	0	0	0	0	0	0	0	0	10	6.1				46
0	0	0	0	0	0	0	0	0	0	1	0	0	1	0	10	21.8				320
3	0	0	3	1	1	2	0	2	2	2	1	1	17	1	21	7.5	1	1		2691
1	1	1	2	1	0	1	0	3	3	3	3	1	19	1	52	8.8	2		0	143
0	0	0	3	0	0	0	0	1	0	0	0	1	4	0	17	13.7	1	1		629
0	0	0	0	0	0	0	0	0	0	1	0	1	1	0	0	4.2	2		0	163
1	2	3	2	1	3	3	0	3	1	2	1	1	22	1	32	11.6	1	1		1003
0	0	0	3	3	3	0	0	0	0	0	0	1	9	1	32	11.6	1	1		1403
2	2	1	3	3	1	3	0	1	2	1	0	1	19	1	26	4.8	1	1		420
2	2	2	2	2	2	0	0	0	0	2	0	1	14	1	18	13.5	1	0		51
1	0	0	1	0	0	0	0	0	0	0	0	1	2	0	0	12.2	1	0		114
2	2	3	2	1	3	0	0	0	0	0	0	1	13	1	24	9.7	1	0		119
0	0	0	0	0	0	0	0	0	0	0	0	1	0	0	0	10.5	2		0	37
0	0	0	0	0	0	0	0	1	0	0	0	1	1	0	0	9.4	2		0	82
2	2	2	1	0	0	0	0	3	3	2	1	1	16	1	33	9	1	0		816
1	1	1	2	2	2	1	0	1	0	0	1	1	12	1	31	14.4	1	1		575
0	0	1	0	0	1	0	0	1	0	0	0	1	3	0	13	9.4	1	1		469
0	0	0	3	0	2	3	0	1	0	1	0	1	10	1	22	11.3	1	1		203
1	1	0	0	0	0	0	0	3	0	2	0	1	7	1	65	9.3	1	0		69
1	0	2	0	0	1	0	0	2	2	2	3	1	13	1	0	8.7	1	1		694
0	0	0	0	0	0	0	0	0	0	0	0	1	0	0	0	12.4	1	1		150
0	0	0	2	0	1	0	0	0	1	2	0	1	6	1	72	9.4	2		1	455
2	1	1	2	1	1	1	0	0	0	0	0	1	9	1	40	8.6	1	1		687
2	1	2	3	1	2	3	0	2	0	1	0	1	17	1	69	11.1	1	1		49
1	2	2	1	1	1	0	0	2	0	0	0	1	10	1	20	12.4	1	1		934
0	0	0	2	0	1	0	0	1	0	2	1	1	7	1	33	10.9	1	1		3228
0	0	0	2	0	0	1	0	0	0	0	0	1	3	0	38	10.1	1	1		70
1	1	3	2	1	3	2	2	2	1	1	0	1	19	1	0	10.5	1	1		548
0	1	1	0	0	0	0	0	1	0	1	0	1	4	0	0	12.2	1	0		738
1	1	1	1	0	0	0	0	2	1	2	1	1	10	1	10	10.9	1	1		126
0	0	0	2	2	2	0	0	0	0	1	0	1	7	1	10	14.3	2		0	451
0	0	0	0	0	0	0	0	0	0	0	0	1	0	0	0	10.4	2		0	147
2	2	2	2	2	2	0	0	2	2	2	1	1	19	1	15	9.4	1	0		61
0	0	0	1	0	0	0	0	0	0	0	0	1	1	0	1	10.6	1	0		437
0	0	0	0	0	0	0	0	0	0	0	0	1	0	0	0	9.7	2		0	290
0	0	0	0	0	0	0	0	0	0	0	0	1	0	0	0	11.7	1	1		1543
0	0	0	2	2	1	0	0	1	0	1	0	1	7	1	20	6.6	1	1		307
2	0	0	2	2	0	0	0	0	0	0	0	1	6	1	18	10.5	1	0		163
2	1	0	1	0	0	0	0	2	2	3	2	1	13	1	62	11.6	2		0	141
0	0	0	1	3	3	0	0	2	1	2	0	1	12	1	39	14.8	2		0	245
2	2	2	2	2	2	1	0	1	1	1	0	1	16	1	27	8	1	0		635
2	1	2	1	1	3	2	1	2	0	2	0	1	17	1	12	7.8	1	1		1924
0	0	0	0	0	0	0	0	0	0	0	0	1	0	0	0	9.5	2		1	264
0	0	0	1	1	1	0	0	0	0	1	0	1	4	0	42	7.1	2		1	910
0	0	3	0	0	1	0	0	2	1	0	0	1	7	1	0	8.7	2		1	3085
0	0	0	0	0	0	0	0	0	0	0	0	1	0	0	0	10.7	1	1		1212
2	0	0	2	0	0	0	0	0	0	0	0	1	4	0	42	6.4	1	0		143
2	0	1	2	0	1	0	0	2	1	3	1	1	13	1	19	8.4	1	0		639
1	1	1	2	2	2	0	0	1	0	2	2	1	14	1	23	12.7	2		0	220
2	0	0	1	0	0	0	0	0	0	0	0	1	3	0	0	9.3	1	0		153
0	0	0	3	1	2	2	1	0	0	0	0	1	9	1	83	9.2	1	0		78
2	0	0	2	0	0	0	0	0	0	0	0	1	4	0	33	9	2		0	1149
0	0	0	1	0	0	0	0	0	0	0	0	1	1	0	0	13.9	2		0	543
1	1	2	2	2	2	1	0	0	0	1	0	1	12	1	33	11	1	1		4276
1	1	1	2	1	1	0	0	0	1	0	0	1	8	1	66	12.9	2		0	442
0	0	0	1	1	3	0	0	2	0	3	0	1	10	1	8	9.2	1	0		506
1	0	0	1	0	0	0	0	0	0	1	1	1	4	0	36	10.7	2		0	49
2	0	3	1	0	3	0	0	2	1	0	0	1	12	1	37	13.2	1	1		332
1	1	2	3	1	1	0	0	2	1	1	0	1	13	1	52	6.9	1	0		940
0	0	0	0	0	0	0	0	0	0	0	0	1	0	0	0	10.8	1	0		774
0	0	0	2	1	2	2	0	2	0	3	0	1	12	1	50	10.3	1	1		1197
1	0	0	0	0	1	0	0	0	0	1	0	1	3	0	1	8.5	1	1		560
1	1	1	1	0	1	0	0	0	0	1	0	1	6	1	9	9.6	1	1		66
0	0	0	1	1	1	0	0	0	0	0	0	1	3	0	48	14.5	1	1		371
2	0	0	2	0	0	0	0	0	0	0	0	1	4	0	21	11.2	1	0		65
0	0	0	0	0	0	0	0	1	2	2	0	1	5	0	22	9.9	1	1		141
3	2	3	3	2	3	3	0	1	0	1	0	1	21	1	68	4.4	1	1		57
0	0	0	1	2	1	0	0	0	1	1	0	1	6	1	57	9.8	1	0		408
0	0	0	0	0	0	0	0	0	0	0	0	1	0	0	0	9.6	2		0	358
2	0	0	3	0	0	0	0	3	0	1	0	1	9	1	73	14.7	2		0	340
1	0	1	1	1	2	0	0	2	0	1	1	1	10	1	9	9.2	2		0	71
2	2	2	2	2	2	0	0	0	0	0	2	1	14	1	47	9.7	2		0	203
1	3	3	3	2	3	3	0	0	3	3	3	1	27	1	81	9.4	2		1	763
2	2	1	3	3	1	0	0	0	1	0	0	1	13	1	32	9.7	1	1		766
0	0	0	2	1	1	0	0	0	2	1	1	1	8	1	1	10.2	2		1	158
1	0	1	1	0	1	0	0	0	0	0	0	1	4	0	18	9.7	1	1		2104
0	0	0	3	0	1	0	0	0	0	1	0	1	5	0	75	10.4	2		1	59
2	3	3	3	0	0	3	0	0	0	3	0	1	17	1	11	9.7	1	1		127
0	0	0	1	0	0	0	0	1	0	0	0	1	2	0	45	14.2	2		0	218
2	1	3	2	1	2	0	0	0	0	1	0	1	12	1	0	9.6	2		1	261
0	0	0	2	0	0	0	0	1	0	0	0	1	3	0	2	9.8	1	1		203
0	0	1	1	1	0	0	0	0	0	0	0	1	3	0	8	9.2	2		1	177
1	0	0	0	0	0	0	0	0	0	0	0	1	1	0	1	10.9	2		0	142
0	0	0	3	3	3	0	0	2	0	3	0	1	14	1	16	4.1	1	1		174
2	0	0	2	0	0	1	0	0	0	0	0	1	5	0	6	10.1	1	0		91
3	0	2	3	0	2	1	0	3	3	3	3	1	23	1	72	7.1	1	1		391
0	0	0	2	0	1	1	0	3	3	3	3	1	16	1	40	9.5	1	0		332
1	1	1	1	1	1	0	0	0	0	1	0	1	7	1	0	10.6	1	1		189
0	0	0	1	0	0	0	0	0	0	0	0	1	1	0	0	10.8	1	1		1501
1	0	0	3	3	3	0	0	2	1	3	1	1	17	1	39	8.3	2		0	1525
0	0	0	3	3	3	2	1	1	0	0	0	1	13	1	18	9.5	1	1		500
1	1	1	1	1	1	0	0	0	0	2	1	1	9	1	18	8	2		1	3729
1	0	0	2	0	0	0	0	0	0	1	0	1	4	0	34	10.9	1	0		439
0	0	0	0	0	0	0	0	0	0	0	0	1	0	0	0	10	2		0	153
3	3	3	3	3	3	3	0	3	2	2	1	1	29	1	56	13.4	1	1		413
0	0	0	0	0	0	0	0	0	0	0	0	1	0	0	0	8.5	2		0	259
0	0	0	0	0	0	0	0	0	0	1	1	1	2	0	0	9.6	2		1	469
2	1	1	2	1	2	0	0	1	0	0	0	1	10	1	20	6.9	1	1		120
2	2	3	2	1	3	0	0	3	2	2	1	1	21	1	0	8.5	2		1	588
1	0	2	0	0	3	0	0	0	0	0	0	1	6	1	3	9.6	1	0		82
0	0	0	2	0	0	0	0	0	0	0	0	1	2	0	0	9.8	1	0		62
2	1	0	3	0	0	0	0	2	0	3	1	1	12	1	23	6.2	2		0	119
3	3	3	3	3	3	2	3	3	0	2	2	1	30	1	17	10.5	2		0	370
1	2	3	3	3	3	2	0	3	2	2	0	1	24	1	16	7.1	1	1		203
												1				8.8	1	0		970
3	3	3	3	2	3	3	1	3	2	3	3	1	32	1	61	9.4	2		1	1413
1	1	2	1	1	2	0	0	1	0	1	0	1	10	1	18	13.3	2		0	336
0	0	0	0	0	0	0	0	0	0	0	0	1	0	0	0	9.8	2		0	51
0	0	2	0	0	0	0	0	0	2	2	2	1	8	1	7	10.3	1	1		889
0	0	0	0	0	0	0	0	0	0	0	0	1	0	0	1	11.5	2		0	2829
1	0	0	1	1	2	0	0	0	1	1	1	1	8	1	49	6.6	2		1	1253
0	0	0	0	0	0	0	0	0	0	0	0	1	0	0	0	11.7	1	0		441
0	0	3	0	0	3	0	0	3	3	3	1	1	16	1	2	9	2		0	98
0	0	0	0	0	0	0	0	0	0	0	0	1	0	0	0	5.8	1	1		1782
2	2	2	2	1	1	0	0	2	3	3	2	1	20	1	20	9.5	1	1		1116
2	1	2	2	1	2	1	0	2	0	2	2	1	17	1	0	14.5	1	0		292
0	0	0	0	0	0	0	0	0	0	0	0	1	0	0	0	9.2	2		0	1831
2	1	1	2	2	1	0	0	0	0	0	0	1	9	1	24	10.5	1	0		49
2	1	2	3	3	3	0	0	1	0	1	0	1	16	1	56	12.8	1	1		300
3	0	2	3	0	2	2	1	0	0	1	0	1	14	1	37	8.4	1	1		55
1	0	0	0	0	0	0	0	0	0	0	0	1	1	0	1	7.9	1	1		1955
1	2	0	1	1	1	0	0	0	0	0	0	1	6	1	12	9.8	1	1		1512
0	0	0	0	0	0	0	0	0	0	0	0	1	0	0	0	10.7	2		0	126
